# Supplementary material for: Distinct AMPK-Mediated FAS/HSL Pathway Is Implicated in the Alleviating Effect of Nuciferine on Obesity and Hepatic Steatosis in HFD-Fed Mice
Source: Nutrients. 2022 Apr 30;14(9):1898. doi: 10.3390/nu14091898 (PMC9101490; doi:10.3390/nu14091898)
Supplement: Supplementary file 1 [file nutrients-14-01898-s001.zip]

Archive with 1 entries (1 files):
- nutrients-1666715-supplementary.pdf
